# Supplementary material for: Stress and body condition are associated with climate and demography in Asian elephants
Source: Conserv Physiol. 2015 Jun 30;3(1):cov030. doi: 10.1093/conphys/cov030 (PMC4778474; doi:10.1093/conphys/cov030)
Supplement: Supplementary Data [file cov030supp.zip]

Archive with 2 entries (2 files):
- cov030supp.pdf
- manifest.xml
