# Supplementary material for: Stress and body condition are associated with climate and demography in Asian elephants
Source: Conserv Physiol. 2015 Jun 30;3(1):cov030. doi: 10.1093/conphys/cov030 (PMC4778474; doi:10.1093/conphys/cov030)
Supplement: Supplementary Data [file cov030supp.zip › manifest.xml]

<?xml version="1.0" encoding="ISO-8859-1"?>
<!DOCTYPE datasupp PUBLIC "-//HIGHWIRE//DTD HighWire Data Supplement Manifest//EN" "http://schema.highwire.org/private/dtd/hwx/datasupplement_manifest.dtd">
<datasupp sitecode="conphys">
<resource type="resourceid">cov030</resource>
<linktext>Supplementary Data</linktext>
<title>Supplementary Data</title>
<description>Supplementary Data</description>
<file>
<filename>cov030supp.pdf</filename>
<linktext>Supplementary Data</linktext>
<title>Supplementary Data</title>
<description>Pdf file</description>
</file>
</datasupp>
